# Supplementary material for: Design, Synthesis, Antibacterial, and Antifungal Evaluation of Phenylthiazole Derivatives Containing a 1,3,4-Thiadiazole Thione Moiety
Source: Molecules. 2024 Jan 5;29(2):285. doi: 10.3390/molecules29020285 (PMC10820687; doi:10.3390/molecules29020285)
Supplement: Supplementary file 1 [file molecules-29-00285-s001.zip]

Archive with 1 entries (1 files):
- molecules-2807198-supplementary.pdf
